# Supplementary material for: esloco: simulation-based estimation of local coverage in long-read DNA sequencing
Source: Bioinformatics. 2026 Jan 9;42(2):btag009. doi: 10.1093/bioinformatics/btag009 (PMC12866673; doi:10.1093/bioinformatics/btag009)
Supplement: btag009_Supplementary_Data [file btag009_supplementary_data.zip]

Archive with 2 entries (2 files):
- ApplicationsNote_Weich_esloco_SupplementaryData.zip
- SupplementaryFigures_Weich_esloco.pdf
